# Supplementary material for: Succession of Composition and Function of Soil Bacterial Communities During Key Rice Growth Stages
Source: Front Microbiol. 2019 Mar 11;10:421. doi: 10.3389/fmicb.2019.00421 (PMC6422105; doi:10.3389/fmicb.2019.00421)
Supplement: Supplementary file 2 [file Data_Sheet_2.xlsx]

## Sheet: 工作表1
Table S3A Correlations between a family level bacterial abundance, soil properties and PICRUSt-generated KEGG metabolic pathways profile (correlation coefficient)
	Alanine,_aspartate_and_glutamate_metabolism	Phenylalanine,_tyrosine_and_tryptophan_biosynthesis	Glycine,_serine_and_threonine_metabolism	Valine,_leucine_and_isoleucine_biosynthesis	Histidine_metabolism	Tyrosine_metabolism	Phenylalanine_metabolism	Tryptophan_metabolism	Streptomycin_biosynthesis	Phenylpropanoid_biosynthesis	Novobiocin_biosynthesis	Butirosin_and_neomycin_biosynthesis	Isoquinoline_alkaloid_biosynthesis	beta-Lactam_resistance	Flavone_and_flavonol_biosynthesis	Flavonoid_biosynthesis	Stilbenoid,_diarylheptanoid_and_gingerol_biosynthesis	Amino_sugar_and_nucleotide_sugar_metabolism	Starch_and_sucrose_metabolism	Fructose_and_mannose_metabolism	Citrate_cycle_(TCA_cycle)	Galactose_metabolism	Butanoate_metabolism	Propanoate_metabolism	Pentose_and_glucuronate_interconversions	Ascorbate_and_aldarate_metabolism	Methane_metabolism	Carbon_fixation_pathways_in_prokaryotes	Nitrogen_metabolism	Photosynthesis_proteins	Photosynthesis	Protein_kinases	Peptidoglycan_biosynthesis	Lipopolysaccharide_biosynthesis_proteins	Glycosyltransferases	Lipopolysaccharide_biosynthesis	Other_glycan_degradation	Glycosphingolipid_biosynthesis_-_globo_series	Glycosaminoglycan_degradation	Glycosphingolipid_biosynthesis_-_ganglio_series	N-Glycan_biosynthesis	Lipid_biosynthesis_proteins	Glycerophospholipid_metabolism	Linoleic_acid_metabolism	Arachidonic_acid_metabolism	Synthesis_and_degradation_of_ketone_bodies	Primary_bile_acid_biosynthesis	Secondary_bile_acid_biosynthesis	Steroid_hormone_biosynthesis
Rhodocyclaceae	0.437732	-0.376211	0.34291	-0.568494	0.143218	0.277085	0.156197	0.101717	-0.487107	0.441702	-0.185737	0.117377	-0.0979587	0.470621	0.502693	0.0639297	0.0326206	-0.150926	0.313743	-0.291914	-0.622032	0.0968831	-0.263336	-0.201707	0.172471	0.461873	-0.512257	-0.616923	0.597731	0.323941	0.302147	0.493248	0.39614	0.0852297	-0.31113	0.0741981	0.459785	0.121683	0.335306	0.461622	-0.701396	-0.280611	0.394517	-0.149841	0.348653	0.104599	-0.32863	-0.397116	-0.378686
Comamonadaceae	0.248803	-0.589603	0.194719	-0.733122	0.108491	0.354222	0.485082	0.330996	-0.642212	0.302197	-0.316931	-0.201738	-0.33086	0.389969	0.272596	0.16149	-0.0277229	-0.503797	-0.0156385	-0.681918	-0.779105	-0.216542	-0.12557	-0.0454233	-0.0292439	0.624404	-0.682252	-0.676994	0.473013	0.368971	0.283135	0.633604	0.277061	0.0443856	-0.609876	0.0942317	0.249615	-0.127544	0.199706	0.303529	-0.800067	-0.0825031	0.372103	-0.335151	0.609942	0.273933	-0.267478	-0.228786	-0.112752
Opitutaceae	0.435026	0.167831	0.261457	-0.450129	0.132158	-0.119478	-0.309679	-0.381146	-0.328053	0.306392	0.290764	-0.110532	0.275992	0.301178	0.365383	-0.114548	-0.420016	0.0788304	0.298923	-0.342001	-0.40245	-0.0113798	-0.632875	-0.60138	0.0515699	0.17979	-0.362317	-0.390801	0.596692	0.160185	0.225975	0.405879	0.515112	0.504818	0.150623	0.455001	0.427705	0.0260331	0.290395	0.409049	-0.371623	-0.46259	0.546499	0.0410381	0.272153	-0.399053	-0.663124	-0.593384	-0.50174
Gemmatimonadaceae	0.725881	0.0949712	0.561179	-0.37948	0.325889	0.174224	-0.228729	-0.259509	-0.22208	0.587423	0.238733	0.371413	0.327404	0.573844	0.671459	0.0781275	-0.200902	0.345617	0.660481	-0.114255	-0.446583	0.394625	-0.549599	-0.55198	0.400827	0.320419	-0.432766	-0.497278	0.400978	0.108059	0.175454	0.367809	0.562607	0.349447	0.1873	0.280263	0.670428	0.37217	0.553907	0.64772	-0.3975	-0.448047	0.642186	0.047224	0.317508	-0.211803	-0.586518	-0.640457	-0.631853
Bacteriovoracaceae	0.537613	0.0577641	0.480997	-0.359797	0.0637903	0.0789356	-0.198366	-0.271458	-0.371043	0.413624	0.096976	0.224317	0.35804	0.415322	0.540791	-0.036143	-0.242884	0.203191	0.493712	-0.170959	-0.316268	0.234101	-0.481741	-0.444169	0.243545	0.229576	-0.277361	-0.401887	0.51604	0.0194199	0.0936602	0.31277	0.312024	0.351532	0.158272	0.27134	0.501656	0.146555	0.409558	0.457864	-0.375685	-0.491634	0.433234	0.171663	0.175678	-0.200616	-0.485654	-0.519117	-0.538779
Nocardioidaceae	0.155354	-0.57402	0.194905	0.108407	-0.0181295	0.512501	0.669895	0.735634	-0.143556	0.127674	-0.638211	0.294052	-0.629342	-0.00305005	0.025911	0.445905	0.852167	-0.401122	-0.0805709	0.0364994	-0.1204	-0.0860282	0.676299	0.713441	0.0614396	0.350741	-0.117837	-0.149397	-0.426233	0.156531	0.0161062	0.0175996	-0.270684	-0.79244	-0.534905	-0.772634	-0.153762	-0.102429	-0.0062792	-0.108959	-0.249854	0.582113	-0.314037	0.16865	0.11099	0.793019	0.622127	0.201016	0.448365
Gaiellaceae	-0.241159	-0.434898	-0.329198	0.357079	-0.0517865	0.172532	0.635967	0.737579	0.18858	-0.267548	-0.449745	-0.0541105	-0.767577	-0.381598	-0.41139	0.391227	0.817655	-0.543699	-0.516904	0.100158	0.191632	-0.329565	0.901373	0.886701	-0.272602	0.0134265	0.153734	0.266897	-0.66458	-0.101686	-0.274796	-0.115393	-0.307356	-0.808982	-0.588613	-0.700161	-0.55153	-0.255993	-0.405737	-0.484691	0.0392056	0.895348	-0.508313	-0.181878	-0.119839	0.724162	0.804883	0.376181	0.728335
Cystobacteraceae	0.375624	-0.140882	0.428031	-0.345519	-0.18007	0.20064	0.00537741	-0.0171478	-0.450733	0.372736	-0.229348	0.336327	0.0765172	0.365803	0.475471	0.0615137	0.135848	0.084259	0.440848	-0.175235	-0.251194	0.161747	-0.151377	-0.107879	0.145	0.211767	-0.208096	-0.330894	0.433054	0.0746256	0.114456	0.307225	0.27419	0.0637897	0.156186	-0.017554	0.324086	-0.0155554	0.226785	0.271288	-0.457568	-0.280766	0.219943	0.392652	0.0807536	0.136066	-0.153191	-0.368502	-0.485885
Micromonosporaceae	0.286633	-0.4991	0.576205	-0.279785	0.160891	0.605742	0.382443	0.36571	-0.381046	0.496846	-0.51628	0.424189	-0.0668128	0.437452	0.442517	0.266013	0.388076	-0.0562646	0.385908	-0.14395	-0.421271	0.277731	0.0303995	0.123865	0.419831	0.537835	-0.413672	-0.557936	0.124143	0.212181	0.197541	0.0983453	-0.0786171	-0.302933	-0.263996	-0.350805	0.365467	0.219551	0.378255	0.379488	-0.463486	-0.0490175	0.0906828	0.329298	0.385276	0.405956	0.0468827	-0.099778	-0.158763
Bradyrhizobiaceae	0.378827	-0.0897624	0.642287	-0.28222	0.21043	0.361591	-0.050679	-0.129023	-0.263297	0.56101	-0.175704	0.408568	0.391149	0.523033	0.573425	0.0610522	-0.123249	0.332016	0.606224	-0.0925976	-0.353096	0.447987	-0.436139	-0.347512	0.483827	0.364348	-0.342703	-0.503264	0.378353	0.126174	0.211692	0.0115094	0.0420181	0.167149	0.147699	0.0815252	0.59329	0.355065	0.532282	0.555078	-0.298075	-0.490747	0.30127	0.40561	0.315542	-0.0717061	-0.397317	-0.353259	-0.44331
Spirochaetaceae	0.268751	0.154437	0.199156	-0.195314	-0.187951	-0.218354	-0.394787	-0.420742	-0.200492	0.217096	0.165597	0.201417	0.340966	0.212321	0.403155	-0.330228	-0.253734	0.247607	0.399706	0.0418929	-0.0597794	0.202691	-0.431514	-0.413571	0.121879	-0.0717066	0.0456742	-0.159148	0.644268	0.0173552	0.108815	0.12263	0.333501	0.360228	0.290326	0.276371	0.376641	0.120178	0.199477	0.3033	-0.228031	-0.51895	0.213259	0.187884	-0.208339	-0.305042	-0.403001	-0.484327	-0.598027
Anaerolineaceae	-0.629409	0.46859	-0.452945	0.855748	-0.15153	-0.449103	-0.363368	-0.272071	0.708306	-0.559653	0.299803	-0.0391677	0.168432	-0.641869	-0.55656	-0.381418	-0.044354	0.25558	-0.312204	0.690327	0.843543	0.045352	0.23178	0.147301	-0.0793205	-0.692928	0.798264	0.728953	-0.51933	-0.354298	-0.306726	-0.808171	-0.47932	-0.189309	0.344076	-0.218532	-0.448814	0.102624	-0.411516	-0.475345	0.90554	0.138205	-0.566721	0.166562	-0.681679	-0.248902	0.391734	0.407262	0.268061
Planctomycetaceae	-0.59343	0.151734	-0.338127	0.568826	-0.304286	-0.127961	0.00560911	0.0900917	0.268008	-0.566579	-0.115833	-0.266636	-0.108779	-0.592446	-0.664178	-0.137318	0.154502	-0.147952	-0.517502	0.248716	0.558899	-0.31588	0.418922	0.402164	-0.233228	-0.327911	0.498127	0.509243	-0.584509	-0.105623	-0.12364	-0.586427	-0.72243	-0.337598	0.0684786	-0.347415	-0.593808	-0.31196	-0.38361	-0.568772	0.638016	0.335965	-0.640171	0.396162	-0.310957	0.0816993	0.529061	0.700554	0.624393
Bacillaceae	-0.48091	0.149956	-0.059516	0.528685	-0.0863387	0.0260698	-0.0753724	-0.0490438	0.295271	-0.279169	-0.097188	0.10122	0.124816	-0.296072	-0.317183	-0.23712	-0.00567968	0.185269	-0.119362	0.381849	0.441639	0.11531	0.18534	0.162696	0.13309	-0.225212	0.413961	0.295845	-0.475397	-0.100907	-0.0627597	-0.686123	-0.602567	-0.251102	0.208908	-0.327412	-0.22942	0.110137	-0.134788	-0.228922	0.579467	-0.0276057	-0.482062	0.427284	-0.24534	0.0168118	0.311248	0.455065	0.208548
Syntrophobacteraceae	-0.353977	0.53734	-0.0659783	0.274644	-0.385453	-0.500901	-0.685521	-0.696622	0.0698865	-0.277904	0.337571	0.0078635	0.604706	-0.245869	-0.0782723	-0.756016	-0.559795	0.411757	0.104437	0.274573	0.473989	0.129848	-0.411934	-0.434562	0.0499494	-0.488181	0.524988	0.274605	0.228263	-0.222692	-0.0626057	-0.45477	-0.140212	0.38824	0.645675	0.229527	0.0087361	0.0665536	-0.110749	-0.0802407	0.47271	-0.630259	-0.164109	0.601174	-0.468977	-0.557814	-0.246257	-0.0645696	-0.489508
Syntrophaceae	-0.347972	0.466793	-0.0483165	0.420652	-0.392645	-0.419909	-0.588612	-0.564251	0.191155	-0.267079	0.232112	0.135763	0.495928	-0.267786	-0.0670338	-0.655498	-0.333804	0.43479	0.117723	0.47128	0.569504	0.200974	-0.208039	-0.231512	0.0887958	-0.50449	0.634871	0.364998	0.154896	-0.225795	-0.0934552	-0.583919	-0.261427	0.202927	0.610012	0.0624066	-0.0395387	0.0948329	-0.125437	-0.13905	0.527319	-0.502165	-0.342928	0.554989	-0.59846	-0.425135	-0.0393749	0.0738541	-0.34364
Rhodobiaceae	-0.586111	-0.0241641	-0.336983	0.370694	-0.296107	-0.0274012	0.142787	0.210255	0.149039	-0.466522	-0.240687	-0.2474	-0.232802	-0.465054	-0.562328	-0.0735827	0.221664	-0.209535	-0.480836	0.122596	0.387468	-0.308781	0.489095	0.467147	-0.256594	-0.226128	0.369997	0.392575	-0.471316	0.0449557	0.00245869	-0.425905	-0.522586	-0.375095	-0.0157791	-0.363685	-0.55028	-0.316297	-0.432299	-0.526664	0.426655	0.309826	-0.614896	0.216877	-0.204365	0.248226	0.517738	0.650688	0.465886
Xanthobacteraceae	-0.361419	0.118772	0.207512	0.000114714	-0.281266	-0.0212305	-0.250816	-0.307275	-0.223824	-0.0600413	-0.147052	0.0245772	0.391846	0.00577502	0.0334625	-0.444391	-0.328282	0.234862	0.141858	-0.0357572	0.107122	0.133837	-0.29157	-0.22722	0.151781	-0.0638754	0.164505	-0.0618937	0.203785	-0.112826	0.0054776	-0.320298	-0.352266	0.216279	0.400433	0.0743821	0.0640762	0.00650318	0.0236382	-0.00550342	0.16624	-0.55488	-0.157976	0.703613	-0.0410007	-0.227944	-0.165538	0.0720078	-0.339143
Geobacteraceae	-0.118391	0.561554	-0.0372267	0.0873702	-0.394157	-0.510886	-0.733854	-0.760295	0.0437491	-0.10687	0.417057	0.0990398	0.620317	-0.0437752	0.115119	-0.601134	-0.561111	0.507711	0.279639	0.192788	0.356979	0.204336	-0.524294	-0.565992	0.0365658	-0.4723	0.393538	0.208603	0.464043	-0.0727321	0.106591	-0.180717	0.135211	0.556641	0.721065	0.450643	0.156098	0.0767604	-0.00644469	0.0530787	0.291529	-0.667567	0.0464368	0.3494	-0.443699	-0.624451	-0.410524	-0.255231	-0.62881
Desulfobulbaceae	-0.340016	0.31276	-0.337046	0.409923	-0.350214	-0.454423	-0.244424	-0.295362	0.192938	-0.400139	0.17152	-0.136233	0.111535	-0.478716	-0.373661	-0.407045	-0.189802	0.0101909	-0.26236	0.190906	0.508134	-0.181418	0.0365049	-0.00196159	-0.21419	-0.452705	0.509538	0.399298	-0.0651369	-0.193848	-0.14427	-0.396401	-0.236542	-0.00859911	0.165933	-0.0456195	-0.299359	-0.148753	-0.286063	-0.304145	0.424971	-0.0267276	-0.281885	0.225986	-0.491545	-0.197707	0.112329	0.0815542	0.0714802
Acidimicrobiaceae	-0.272507	-0.105878	-0.06119	0.392775	0.282798	0.100712	0.22623	0.2499	0.369422	-0.126576	-0.0845223	0.0532616	-0.10598	-0.16511	-0.198922	0.0544933	0.128858	-0.00766768	-0.19539	0.247659	0.176593	0.135293	0.269658	0.27888	0.163583	6.69512e-05	0.109203	0.136731	-0.52312	-0.273231	-0.325393	-0.389015	-0.400784	-0.332012	-0.247022	-0.302783	-0.148247	0.250215	-0.0594438	-0.124342	0.317365	0.276153	-0.25703	-0.116249	0.0192048	0.121994	0.30149	0.294177	0.381275
Sphingomonadaceae	-0.318141	0.277769	-0.0219194	0.46599	-0.342511	-0.141115	-0.338107	-0.231812	0.131185	-0.30442	0.0627998	0.0407773	0.176652	-0.347953	-0.270342	-0.359665	-0.0225259	0.102434	-0.0742038	0.411896	0.446284	-0.0510317	0.0308911	-0.00223878	0.0558858	-0.318449	0.448268	0.271597	-0.212095	0.228915	0.277763	-0.555	-0.462639	-0.18456	0.323523	-0.307116	-0.192335	-0.0521302	-0.141673	-0.217597	0.515024	-0.130768	-0.48478	0.603271	-0.3788	-0.104094	0.240853	0.315678	0.08507
Rhodospirillaceae	-0.438031	-0.207211	-0.251018	0.0119945	-0.392326	-0.0757186	0.149928	0.244568	-0.163738	-0.410599	-0.20087	-0.338292	-0.260878	-0.366256	-0.429154	-0.181992	0.120453	-0.495125	-0.504774	-0.0844399	0.164591	-0.470015	0.376769	0.393958	-0.270182	-0.0554476	0.165812	0.194379	-0.0504662	0.0805703	-0.016289	-0.150644	-0.361991	-0.254504	-0.249546	-0.255079	-0.441068	-0.414764	-0.380723	-0.426428	0.0948335	0.291959	-0.529127	0.182826	-0.0968823	0.281562	0.449233	0.612657	0.363688
OM	-0.403526	0.275958	-0.147733	0.0355319	-0.231821	-0.354233	-0.385426	-0.389233	-0.106618	-0.32852	0.190837	-0.396665	0.299592	-0.287906	-0.258697	-0.475254	-0.354597	-0.00953392	-0.18281	-0.0763205	0.193829	-0.206311	-0.308489	-0.257358	-0.192627	-0.267893	0.232332	0.141033	0.218686	-0.27884	-0.197421	-0.127212	-0.119381	0.316802	0.306554	0.22781	-0.158116	-0.203508	-0.224842	-0.206231	0.211029	-0.290375	-0.0130264	0.459972	-0.170755	-0.444043	-0.198971	-0.00199029	-0.185208
TN	-0.205897	0.23084	-0.0962978	-0.16354	-0.240256	-0.303112	-0.326123	-0.381155	-0.232227	-0.185377	0.159937	-0.396099	0.297784	-0.135698	-0.129786	-0.35344	-0.379902	0.00238069	-0.0873363	-0.164015	0.0631874	-0.204407	-0.345711	-0.291811	-0.24227	-0.197337	0.115835	0.0622947	0.47603	-0.137269	-0.0585929	0.0661757	0.0493902	0.418049	0.320111	0.361052	-0.0601067	-0.271765	-0.187678	-0.117715	0.0123299	-0.376632	0.0774753	0.31525	-0.13257	-0.405339	-0.294377	-0.124622	-0.271035
TP	0.0671896	-0.146046	0.121934	-0.395312	0.049095	0.0483368	0.0213769	-0.0201904	-0.415109	0.0980643	-0.0406947	-0.282572	-0.00292367	0.11269	0.0845545	-0.0531258	-0.104286	-0.242474	-0.00599963	-0.32565	-0.375128	-0.189987	-0.259109	-0.174083	-0.0710662	0.222336	-0.297557	-0.32428	0.390126	0.0542397	0.0435762	0.359364	0.160698	0.176651	-0.126859	0.135215	0.116146	-0.153604	0.0135696	0.104714	-0.378296	-0.160197	0.262227	0.147149	0.254907	-0.0827698	-0.264188	-0.251119	-0.187115
TK	0.391275	0.347212	0.0597022	-0.173657	0.385577	-0.201613	-0.336021	-0.418267	0.167038	0.224281	0.557219	-0.0593606	0.343864	0.226642	0.231329	0.00978253	-0.489683	0.300912	0.239497	-0.117966	-0.212608	0.165309	-0.578617	-0.61236	0.0958604	0.00314621	-0.240267	-0.148034	0.220688	0.0450703	0.114572	0.275092	0.472414	0.518733	0.156098	0.558171	0.357501	0.260873	0.280975	0.352785	-0.0189957	-0.270696	0.589491	-0.397581	0.217794	-0.542912	-0.640626	-0.501753	-0.278735
AN	0.518377	0.0717181	0.355159	-0.384126	0.423951	0.138854	-0.124199	-0.197702	-0.105837	0.492477	0.176438	0.108885	0.340332	0.467625	0.451728	0.27024	-0.201246	0.286999	0.460779	-0.174482	-0.407418	0.302931	-0.517776	-0.466267	0.212804	0.234012	-0.432506	-0.373612	0.405018	0.00302141	0.0714777	0.410962	0.422878	0.40542	0.134455	0.41784	0.496658	0.2512	0.396078	0.47469	-0.344452	-0.285981	0.645289	-0.136188	0.329389	-0.306262	-0.558627	-0.569731	-0.361104
AP	-0.0326062	-0.0583172	0.0700044	-0.382004	-0.123081	-0.043891	-0.0906976	-0.136879	-0.428241	0.0208686	-0.0487097	-0.29661	0.119557	0.0702936	0.0379796	-0.167826	-0.177971	-0.144908	-0.000945132	-0.308051	-0.240589	-0.164212	-0.290518	-0.209554	-0.132697	0.0937425	-0.162807	-0.219442	0.505248	-0.112304	-0.0803963	0.292763	0.110569	0.288903	0.0487536	0.237697	0.0709224	-0.213178	-0.0275276	0.0395013	-0.311236	-0.273062	0.231026	0.276496	0.114078	-0.174372	-0.2675	-0.174342	-0.261402
AK	0.421653	-0.347338	0.294778	-0.491811	0.189127	0.314431	0.314339	0.248146	-0.393232	0.390652	-0.25483	-0.00709116	-0.17889	0.369986	0.318621	0.332854	0.179654	-0.202536	0.17266	-0.3879	-0.533722	-0.0508709	-0.0968832	-0.00689915	0.0259748	0.460143	-0.499922	-0.466855	0.407304	0.245172	0.206191	0.46338	0.2773	0.0185801	-0.281088	0.069013	0.267759	-0.0831368	0.241332	0.291457	-0.597326	-0.00404372	0.3154	-0.123472	0.389709	0.165045	-0.205494	-0.280912	-0.0689104
pH	0.267258	-0.213412	-0.0161474	0.154154	0.423542	0.268864	0.405396	0.44512	0.289064	0.11449	-0.0257765	0.0620936	-0.327335	0.0373688	-0.0585221	0.495923	0.3274	-0.163839	-0.128188	0.0854459	-0.108257	0.017664	0.361721	0.334459	0.0958845	0.235986	-0.183277	-0.00059938	-0.496483	-0.04845	-0.176558	-0.016961	-0.111059	-0.352934	-0.51021	-0.231699	-0.0385087	0.154124	0.149931	0.0560971	0.00225671	0.571703	0.00964469	-0.535805	0.20065	0.334869	0.270159	0.222432	0.58136
Correlations between a family level bacterial abundance (forward selected by STAMP as being different between S1 and other two stages) and PICRUSt-generated KEGG metabolic pathways profile
Table S3B Correlations between a family level bacterial abundance, soil properties and PICRUSt-generated KEGG metabolic pathways profile (p-value)
	Alanine,_aspartate_and_glutamate_metabolism	Phenylalanine,_tyrosine_and_tryptophan_biosynthesis	Glycine,_serine_and_threonine_metabolism	Valine,_leucine_and_isoleucine_biosynthesis	Histidine_metabolism	Tyrosine_metabolism	Phenylalanine_metabolism	Tryptophan_metabolism	Streptomycin_biosynthesis	Phenylpropanoid_biosynthesis	Novobiocin_biosynthesis	Butirosin_and_neomycin_biosynthesis	Isoquinoline_alkaloid_biosynthesis	beta-Lactam_resistance	Flavone_and_flavonol_biosynthesis	Flavonoid_biosynthesis	Stilbenoid,_diarylheptanoid_and_gingerol_biosynthesis	Amino_sugar_and_nucleotide_sugar_metabolism	Starch_and_sucrose_metabolism	Fructose_and_mannose_metabolism	Citrate_cycle_(TCA_cycle)	Galactose_metabolism	Butanoate_metabolism	Propanoate_metabolism	Pentose_and_glucuronate_interconversions	Ascorbate_and_aldarate_metabolism	Methane_metabolism	Carbon_fixation_pathways_in_prokaryotes	Nitrogen_metabolism	Photosynthesis_proteins	Photosynthesis	Protein_kinases	Peptidoglycan_biosynthesis	Lipopolysaccharide_biosynthesis_proteins	Glycosyltransferases	Lipopolysaccharide_biosynthesis	Other_glycan_degradation	Glycosphingolipid_biosynthesis_-_globo_series	Glycosaminoglycan_degradation	Glycosphingolipid_biosynthesis_-_ganglio_series	N-Glycan_biosynthesis	Lipid_biosynthesis_proteins	Glycerophospholipid_metabolism	Linoleic_acid_metabolism	Arachidonic_acid_metabolism	Synthesis_and_degradation_of_ketone_bodies	Primary_bile_acid_biosynthesis	Secondary_bile_acid_biosynthesis	Steroid_hormone_biosynthesis
Rhodocyclaceae	0.00758699	0.0237342	0.0406197	0.000297702	0.404682	0.101829	0.362976	0.554992	0.00258746	0.00699771	0.278115	0.495385	0.569777	0.00377125	0.00178078	0.711069	0.850197	0.379594	0.062408	0.084074	5.12267e-05	0.574042	0.120713	0.238118	0.314479	0.00457211	0.00140351	6.14431e-05	0.000118373	0.053932	0.0732895	0.00223788	0.0167695	0.621143	0.0647417	0.667144	0.0047837	0.479587	0.0455945	0.00459717	1.88648e-06	0.0973699	0.0172636	0.383068	0.0371612	0.543776	0.0503562	0.0164779	0.0227569
Comamonadaceae	0.143397	0.000154333	0.255112	3.67616e-07	0.528802	0.0340403	0.00271268	0.0486251	2.41792e-05	0.0732393	0.0596522	0.238044	0.0487229	0.018714	0.107729	0.346736	0.872489	0.0017331	0.92787	4.65746e-06	2.18024e-08	0.204615	0.465556	0.792507	0.865555	4.70263e-05	4.58868e-06	5.7908e-06	0.00357469	0.0267953	0.0942698	3.35236e-05	0.10186	0.797147	7.85564e-05	0.584615	0.142052	0.458517	0.242906	0.0719199	4.7673e-09	0.63239	0.0254333	0.0457008	7.83791e-05	0.105946	0.114768	0.179548	0.512641
Opitutaceae	0.00801253	0.327872	0.123485	0.00587571	0.442282	0.487642	0.0660664	0.0218186	0.0507856	0.069146	0.0853591	0.52103	0.103242	0.0742611	0.0284283	0.505906	0.0107621	0.647669	0.0765638	0.04119	0.014959	0.947481	3.4448e-05	0.000104835	0.76517	0.294064	0.0298884	0.0184414	0.000122505	0.350698	0.185099	0.0140461	0.00130549	0.00169003	0.380561	0.00530059	0.00926743	0.880204	0.0857742	0.0132444	0.0256383	0.00450138	0.000564013	0.812161	0.108326	0.0159119	1.0468e-05	0.000136539	0.00182284
Gemmatimonadaceae	5.44539e-07	0.581658	0.000370022	0.0224506	0.0524225	0.30951	0.179658	0.126408	0.192992	0.000165519	0.16085	0.0257284	0.0512721	0.000253107	7.36133e-06	0.65061	0.240036	0.0389585	1.16776e-05	0.507	0.0063274	0.0172305	0.000516808	0.00048298	0.0154082	0.0567491	0.00838343	0.00203161	0.0153659	0.530454	0.306054	0.0273155	0.000354783	0.036703	0.274018	0.0978026	7.69369e-06	0.025405	0.000457049	1.95138e-05	0.0163645	0.00613747	2.42033e-05	0.784471	0.0591642	0.21494	0.000170369	2.58663e-05	3.57842e-05
Bacteriovoracaceae	0.000721244	0.737902	0.00298155	0.0311336	0.711672	0.64723	0.246146	0.109266	0.0258879	0.0121557	0.573673	0.188431	0.0320271	0.0117714	0.000661045	0.834235	0.153479	0.23461	0.00221324	0.318806	0.0602173	0.169374	0.00293096	0.00665178	0.152329	0.178008	0.101475	0.0151135	0.00127494	0.910492	0.586906	0.0632696	0.0639359	0.0355201	0.356556	0.109426	0.00182662	0.393708	0.0131193	0.00498575	0.0239465	0.00232552	0.00830543	0.316785	0.305427	0.240719	0.00267679	0.00117811	0.000698619
Nocardioidaceae	0.365603	0.000251748	0.25465	0.529125	0.916418	0.00139491	7.87079e-06	3.19822e-07	0.403561	0.458056	2.81799e-05	0.0817248	3.92675e-05	0.985915	0.880761	0.00641713	4.31248e-11	0.0153257	0.64041	0.832623	0.484265	0.617865	5.96965e-06	1.0401e-06	0.721867	0.0359653	0.493686	0.384497	0.00953911	0.361937	0.925719	0.918853	0.11032	8.45594e-09	0.000776334	3.37355e-08	0.370597	0.552208	0.971007	0.527015	0.141659	0.000195863	0.0621503	0.325481	0.519295	8.10258e-09	5.10521e-05	0.239764	0.0060969
Gaiellaceae	0.156512	0.00803323	0.0499356	0.0325242	0.764212	0.314304	3.06779e-05	2.86826e-07	0.270695	0.114669	0.0059233	0.753951	4.69909e-08	0.0216498	0.0126774	0.0183031	1.15217e-09	0.000609898	0.00124707	0.561103	0.262872	0.0496659	6.5675e-14	6.17726e-13	0.107722	0.938051	0.370686	0.115588	9.85142e-06	0.555112	0.104806	0.50275	0.0682315	2.36352e-09	0.000159325	2.0019e-06	0.000489221	0.131813	0.0140829	0.00273747	0.820409	1.716e-13	0.0015496	0.288399	0.486319	5.96719e-07	3.27781e-09	0.0237463	4.77303e-07
Cystobacteraceae	0.0239713	0.412466	0.00920831	0.0390179	0.2933	0.240663	0.975169	0.92093	0.00580163	0.0251652	0.17845	0.0448994	0.657367	0.0282333	0.00338204	0.721545	0.42953	0.625137	0.00712112	0.306666	0.139466	0.345958	0.378155	0.531143	0.398798	0.215019	0.223263	0.0486982	0.00833537	0.665337	0.506248	0.0683548	0.105606	0.711675	0.36301	0.919062	0.0538182	0.928252	0.183486	0.109496	0.00501757	0.0971768	0.197421	0.0178465	0.63965	0.428785	0.372399	0.0270041	0.00266237
Micromonosporaceae	0.0900988	0.00194398	0.0002354	0.0984003	0.348552	9.04927e-05	0.0213371	0.0282763	0.0218564	0.0020529	0.00126714	0.00992735	0.698636	0.00763015	0.00688176	0.116845	0.0193471	0.744476	0.0200939	0.40226	0.010505	0.101001	0.860294	0.471687	0.0108004	0.000716887	0.0121448	0.000406812	0.470683	0.214102	0.248156	0.568248	0.648561	0.0725077	0.119751	0.0359287	0.0283893	0.19824	0.0229249	0.0224474	0.00441426	0.77649	0.598902	0.0498625	0.0203159	0.0140262	0.785993	0.562597	0.355046
Bradyrhizobiaceae	0.0227021	0.602632	2.41096e-05	0.0953842	0.217998	0.0302428	0.769116	0.453277	0.12077	0.000371858	0.305353	0.0133634	0.0183283	0.00106432	0.000256373	0.723552	0.47391	0.0478935	8.90212e-05	0.591175	0.0346533	0.00614515	0.00783508	0.0378287	0.00279295	0.0289147	0.0407492	0.00175599	0.0228866	0.463397	0.215186	0.946883	0.807759	0.32987	0.389985	0.636444	0.000136958	0.0335872	0.000833202	0.00044191	0.0774429	0.00237491	0.0741692	0.0141159	0.0608412	0.677711	0.0164183	0.034564	0.00677055
Spirochaetaceae	0.112986	0.368476	0.244231	0.253635	0.272325	0.20076	0.0171805	0.0106127	0.241017	0.20343	0.334444	0.238807	0.0418474	0.213795	0.0147673	0.0491812	0.135376	0.145394	0.0157251	0.808321	0.729096	0.235788	0.00859517	0.0121677	0.478876	0.677709	0.791386	0.353868	2.23312e-05	0.919976	0.527564	0.476149	0.0468444	0.0309177	0.0858523	0.10275	0.0235621	0.48508	0.243456	0.0721449	0.181026	0.0011832	0.211731	0.272499	0.22271	0.0704437	0.0148091	0.00276073	0.000117219
Anaerolineaceae	3.91702e-05	0.00394543	0.0055371	2.92569e-11	0.377666	0.00600352	0.0293809	0.108436	1.3455e-06	0.000386954	0.0756586	0.82058	0.326117	2.45014e-05	0.000423387	0.021717	0.797288	0.132459	0.0637744	3.17975e-06	1.05428e-10	0.792825	0.173765	0.391276	0.645622	2.81842e-06	5.47088e-09	4.61625e-07	0.00117168	0.0339991	0.0688283	2.52304e-09	0.00309845	0.268811	0.0398972	0.200382	0.00603994	0.55145	0.0126475	0.00339167	3.25848e-14	0.421494	0.000313963	0.331594	4.70745e-06	0.143232	0.0181397	0.0136915	0.11395
Planctomycetaceae	0.000136335	0.377019	0.0436946	0.000294747	0.0711775	0.457035	0.9741	0.601296	0.114024	0.000315298	0.501112	0.115958	0.527703	0.00014077	1.00181e-05	0.424508	0.368273	0.389164	0.00122809	0.143542	0.000395569	0.0605498	0.0109905	0.0150372	0.171015	0.0508914	0.00199035	0.00151401	0.0001816	0.539818	0.472497	0.000170867	6.5388e-07	0.044046	0.691487	0.0378857	0.000134664	0.0639927	0.0209116	0.000295226	2.83898e-05	0.0451448	2.61508e-05	0.0167627	0.0648986	0.635721	0.000908083	1.96447e-06	4.70465e-05
Bacillaceae	0.00298755	0.382698	0.730245	0.000917187	0.616592	0.880036	0.662186	0.776373	0.0804088	0.0991752	0.572832	0.556935	0.468263	0.0795526	0.0594393	0.163782	0.973774	0.27935	0.488069	0.0215566	0.00700675	0.50306	0.279161	0.343099	0.439042	0.186628	0.0120785	0.0797947	0.00338769	0.558164	0.716136	3.8544e-06	0.000100742	0.139615	0.22142	0.0512664	0.178311	0.522531	0.433174	0.179281	0.000212766	0.873024	0.00290929	0.00934454	0.149236	0.922474	0.0646347	0.00529336	0.222236
Syntrophobacteraceae	0.0341733	0.00072664	0.702227	0.105006	0.0202535	0.00186061	3.96103e-06	2.36965e-06	0.685465	0.100779	0.0440638	0.963696	9.3728e-05	0.148333	0.650004	9.72694e-08	0.000385342	0.0125906	0.544404	0.1051	0.00349709	0.45037	0.0125487	0.00808752	0.772352	0.00252305	0.00101122	0.105057	0.18057	0.191735	0.716804	0.00532672	0.414715	0.0192915	2.11406e-05	0.178103	0.95967	0.699751	0.520206	0.641785	0.00359906	3.79619e-05	0.338864	0.000105563	0.00391174	0.000408258	0.147673	0.708303	0.00244549
Syntrophaceae	0.0375584	0.00410537	0.779607	0.010631	0.0178489	0.0107842	0.000159331	0.000337932	0.264084	0.115331	0.17313	0.429824	0.00209878	0.114336	0.697686	1.43109e-05	0.0466325	0.00805061	0.494107	0.00371618	0.000288785	0.239864	0.223393	0.174276	0.606559	0.00170377	3.19695e-05	0.0286084	0.367038	0.185459	0.587728	0.000185024	0.123529	0.23523	7.81895e-05	0.717667	0.818909	0.58221	0.466032	0.418631	0.000950993	0.00180401	0.0406087	0.000443049	0.000115548	0.00974595	0.819646	0.668599	0.0401662
Rhodobiaceae	0.000172591	0.888749	0.0444569	0.0260387	0.0795158	0.873957	0.406111	0.21839	0.385649	0.00412989	0.15735	0.145741	0.171821	0.00426534	0.00035772	0.669748	0.193847	0.220005	0.00299264	0.476272	0.0195542	0.0668966	0.0024694	0.00407343	0.130877	0.184793	0.0263424	0.0178711	0.00371319	0.794597	0.988645	0.00960055	0.0010768	0.0241862	0.927224	0.0292293	0.000506918	0.0601926	0.0084619	0.000967589	0.00946046	0.0659307	6.59844e-05	0.203898	0.231858	0.144359	0.00122069	1.73542e-05	0.00418817
Xanthobacteraceae	0.0303274	0.490236	0.224595	0.99947	0.0965576	0.902185	0.140081	0.0683075	0.189428	0.727954	0.392088	0.886859	0.0181037	0.973334	0.846377	0.00662125	0.0506146	0.167952	0.409205	0.835981	0.534046	0.436456	0.0844568	0.182624	0.376867	0.711304	0.337686	0.719894	0.233214	0.512362	0.974707	0.0568475	0.035111	0.205179	0.015519	0.666366	0.710436	0.969973	0.891155	0.974587	0.332544	0.000444442	0.357469	1.69437e-06	0.81233	0.181197	0.334619	0.676429	0.0430263
Geobacteraceae	0.49164	0.000365966	0.829337	0.612371	0.0173747	0.00145286	3.53043e-07	7.46588e-08	0.799996	0.535013	0.0113893	0.565506	5.44709e-05	0.799879	0.503772	0.000105703	0.000370758	0.00157302	0.0985841	0.259948	0.0325766	0.231926	0.0010298	0.000320876	0.832323	0.00363232	0.0175676	0.222112	0.0043609	0.673353	0.536085	0.291539	0.431717	0.0004224	7.02412e-07	0.00581265	0.363283	0.656344	0.970243	0.758501	0.0845017	8.68874e-06	0.787981	0.0367297	0.00671651	4.69465e-05	0.0128846	0.133007	4.00446e-05
Desulfobulbaceae	0.0424584	0.0632785	0.0444151	0.0130302	0.0362638	0.00536618	0.150808	0.0803108	0.259571	0.0156019	0.317196	0.428211	0.517233	0.00314155	0.0247774	0.0137467	0.267542	0.952961	0.122147	0.264718	0.00155655	0.28964	0.832599	0.990941	0.209696	0.00556531	0.00150285	0.0158415	0.705854	0.257287	0.401203	0.0166909	0.164842	0.960302	0.333449	0.79163	0.0761139	0.386571	0.090769	0.0713158	0.00977725	0.877032	0.0957954	0.185077	0.00233041	0.247751	0.514236	0.636324	0.678672
Acidimicrobiaceae	0.107849	0.538833	0.722953	0.0178077	0.0946785	0.558926	0.18459	0.141584	0.0265952	0.461961	0.624053	0.757694	0.538441	0.335888	0.244798	0.752264	0.453861	0.964599	0.253448	0.145307	0.302873	0.431437	0.111729	0.09954	0.340438	0.999691	0.526084	0.42651	0.00106192	0.10688	0.052804	0.0190307	0.0154201	0.0478961	0.146379	0.0726562	0.388208	0.141066	0.73056	0.469968	0.0592854	0.103034	0.130202	0.499564	0.91148	0.478457	0.0739469	0.081589	0.0217705
Sphingomonadaceae	0.0586322	0.100952	0.899027	0.00417857	0.040869	0.411687	0.0437078	0.173704	0.445681	0.0710472	0.715962	0.813334	0.302711	0.0375697	0.110787	0.0312001	0.896248	0.55219	0.66712	0.0125576	0.00636685	0.767553	0.858057	0.989661	0.746139	0.0583746	0.00610922	0.109077	0.214293	0.179295	0.10096	0.000442901	0.00449656	0.281225	0.0542607	0.0684584	0.261092	0.762692	0.409821	0.202363	0.0013084	0.44714	0.00273184	9.83826e-05	0.0227127	0.545732	0.157055	0.0607239	0.621799
Rhodospirillaceae	0.00754113	0.225281	0.139751	0.944648	0.0179502	0.660727	0.382789	0.15056	0.339974	0.0128666	0.240112	0.0435857	0.124348	0.0280236	0.00900655	0.288091	0.484072	0.00213966	0.00169189	0.624392	0.33743	0.00382253	0.0235111	0.0174367	0.111008	0.748065	0.333808	0.255962	0.77006	0.640413	0.924878	0.380495	0.0300469	0.134154	0.142167	0.133246	0.0070892	0.0118964	0.0219778	0.00950275	0.582208	0.0840243	0.000906481	0.285849	0.574045	0.0961926	0.00598713	7.13473e-05	0.0292282
OM	0.0146674	0.103287	0.389874	0.837	0.173686	0.0340346	0.0202631	0.0189579	0.535982	0.0504377	0.264894	0.0166119	0.0758743	0.0886173	0.127641	0.0033987	0.0338382	0.95599	0.285892	0.658194	0.257336	0.227347	0.0671686	0.129695	0.260354	0.114185	0.172712	0.411962	0.200058	0.0995904	0.24845	0.459698	0.488	0.0597622	0.0689915	0.18146	0.357036	0.233865	0.187371	0.227533	0.21666	0.0857971	0.939894	0.00476445	0.319391	0.006669	0.244678	0.990808	0.279509
TN	0.228303	0.175565	0.576369	0.340567	0.158117	0.0723305	0.0522438	0.0218155	0.172913	0.279064	0.351453	0.0167816	0.0777467	0.430047	0.45059	0.0344656	0.022289	0.989005	0.61251	0.339146	0.714283	0.231761	0.0389018	0.084188	0.154553	0.248654	0.501106	0.718153	0.00333952	0.424675	0.734276	0.701377	0.774834	0.0111756	0.0570006	0.0305081	0.727669	0.108849	0.273033	0.494133	0.943102	0.0235657	0.653343	0.0610933	0.440848	0.0141868	0.0813723	0.46896	0.10984
TP	0.697017	0.395369	0.478674	0.0170201	0.776146	0.779517	0.901514	0.906956	0.0118189	0.56936	0.813705	0.0949543	0.986498	0.512875	0.62392	0.758293	0.544986	0.154197	0.972297	0.0526062	0.024173	0.26707	0.127014	0.309909	0.680435	0.192466	0.0779849	0.0536671	0.0186622	0.753381	0.800771	0.0313521	0.349137	0.302712	0.460952	0.431704	0.499947	0.371095	0.937393	0.543328	0.0229086	0.350662	0.122343	0.391771	0.133517	0.631286	0.119472	0.139588	0.2745
TK	0.0182875	0.0380055	0.729433	0.311112	0.0202099	0.238341	0.0451067	0.0111291	0.330194	0.188502	0.00041538	0.730923	0.0400279	0.18377	0.174626	0.954844	0.00243538	0.0745304	0.159476	0.493209	0.21316	0.335295	0.000218472	7.20876e-05	0.57811	0.98547	0.158097	0.388899	0.195868	0.794084	0.505814	0.104417	0.00362306	0.00118985	0.363284	0.000404046	0.0323054	0.124355	0.096918	0.0348245	0.91244	0.110303	0.000154895	0.0163405	0.201946	0.000623372	2.56994e-05	0.00182226	0.0997236
AN	0.00120079	0.67766	0.0335369	0.0207254	0.00997337	0.419295	0.470482	0.247763	0.538991	0.0022794	0.303305	0.527296	0.0422545	0.0040306	0.00568138	0.110928	0.239216	0.0896708	0.004682	0.308782	0.013652	0.0725094	0.00121949	0.00415322	0.212729	0.169541	0.00842705	0.024798	0.0142707	0.986047	0.678683	0.0127795	0.0101835	0.0141656	0.434323	0.0112204	0.00206223	0.139456	0.0167881	0.00344223	0.0396664	0.0908662	2.14618e-05	0.428367	0.0497951	0.0692702	0.000398718	0.000286815	0.0304825
AP	0.850263	0.735482	0.684962	0.0214993	0.474515	0.799361	0.598842	0.426005	0.00917025	0.903845	0.777858	0.0789816	0.487355	0.683728	0.825938	0.327885	0.299057	0.3991	0.995635	0.0675776	0.157523	0.338557	0.0856352	0.219963	0.440407	0.586576	0.342763	0.198468	0.00167219	0.514329	0.641137	0.0831345	0.52089	0.0874702	0.777663	0.16273	0.681047	0.211909	0.87338	0.819077	0.0646455	0.107105	0.175208	0.102589	0.507663	0.309093	0.114737	0.309178	0.123566
AK	0.0104278	0.0379312	0.0809386	0.00231577	0.269281	0.0618056	0.0618859	0.144491	0.0176636	0.01849	0.133638	0.967259	0.296526	0.0263473	0.0582311	0.0472995	0.294435	0.236155	0.31394	0.0194069	0.000801543	0.768266	0.574042	0.968145	0.88047	0.00474683	0.00190555	0.00409972	0.0136807	0.149522	0.227623	0.00442454	0.101553	0.914348	0.0967782	0.689199	0.114372	0.629768	0.156207	0.0845827	0.000119968	0.981326	0.0609638	0.473102	0.0187999	0.336081	0.229235	0.0969956	0.689638
pH	0.115078	0.211395	0.925529	0.369366	0.0100531	0.112828	0.0141718	0.00652225	0.0872854	0.506122	0.881376	0.719026	0.0513239	0.828695	0.734586	0.00209903	0.0512748	0.339672	0.456232	0.620254	0.529696	0.918557	0.030179	0.0461775	0.578014	0.165866	0.284643	0.997232	0.00207097	0.779013	0.302971	0.921788	0.519034	0.0347423	0.00147776	0.173918	0.823551	0.36946	0.382779	0.745211	0.989578	0.000270182	0.95548	0.000757618	0.240639	0.0458943	0.111039	0.192268	0.000200544
OM: Organic matter, TN: Total N, TP: Total P, TK: Total K, AN: Available N, AP: Available P, AK: Available K.
[truncated: 38 more columns]
